# Supplementary material for: Optical Redox Imaging of Ex Vivo Hippocampal Tissue Reveals Age-Dependent Alterations in the 5XFAD Mouse Model of Alzheimer’s Disease
Source: Metabolites. 2022 Aug 25;12(9):786. doi: 10.3390/metabo12090786 (PMC9504813; doi:10.3390/metabo12090786)
Supplement: Supplementary file 1 [file metabolites-12-00786-s001.zip]

Archive with 1 entries (1 files):
- metabolites-1862317-supplementary.pdf
